# Supplementary material for: Analysis of gunshot damage to the porcine femur in a human thigh model using 5.5 mm airgun pellet: 3D reconstruction of gunshot injuries
Source: PLoS One. 2025 Jul 18;20(7):e0328767. doi: 10.1371/journal.pone.0328767 (PMC12273974; doi:10.1371/journal.pone.0328767)
Supplement: S1 Data — (XLSX) [file pone.0328767.s001.xlsx]

## Sheet: Arkusz1
	wymiar poziomy wlot	wymiar pionowy wlot	pole powierzchni wlot	wymiar poziomy wlot okostna	wymiar pionowy wlot okostna	pole powierzchni wlot okostna	RA= I/E
ŚRUT
AB5	5.72	6.15	26.26	7.01	8.35	39.895	1.51942
	5.8	6.25	27.235	7.7	8.7	41.57	1.52629
	5.92	6.4	28.465	8.2	9.2	45.13	1.58552
	5.69	6.3	27.735	7.6	8.7	45.37	1.63579
	5.73	6.4	26.99	7.21	8.56	40.275	1.49235
	5.82	6.22	27.22	7.74	8.78	41.83	1.53674
	5.76	6.34	28.755	7.32	8.59	44.42	1.54478
	5.85	6.36	27.56	7.7	8.8	42.34	1.53628
	5.79	6.28	28.19	7.21	8.7	43.565	1.54548
	5.75	6.31	27.28	7.12	8.4	40.55	1.48629
AH5	6.21	7.23	33.785	10.71	13.18	68.86	2.03818
	6.12	7.54	34.38	12.81	14.1	88.115	2.56301
	5.96	7.05	36.125	14.25	16.6	115.395	3.19449
	6.3	7.87	37.17	10.34	14.8	74.655	2.00857
	6.95	8.01	44.255	11.12	16.2	87.88	1.98577
	6.46	7.76	38.565	13.25	15.23	100.9	2.61659
	6.24	7.47	35.86	12.26	14.51	89.845	2.50571
	6.71	7.88	42.3	11.35	15.88	89.526	2.11645
	6.29	7.39	38.1	12.31	13.76	75.285	1.97587
	6.41	7.67	39.255	12.3	16.7	100.205	2.5529
AS5	5.8	6.14	28.53	6.2	7.6	33.45	1.17245
	5.73	6.2	30.87	6.5	7.7	39.695	1.28573
	5.65	6.32	31.915	6.4	7.8	39.59	1.24048
	5.81	6.4	35.155	6.7	7.7	40.915	1.16379
	5.51	6.25	36.2	6.2	7.6	37.37	1.03227
	5.63	6.18	33.14	6.23	7.62	38.915	1.17429
	5.77	6.2	35.075	6.35	7.71	40.13	1.1442
	5.82	6.28	31.785	6.49	7.78	36.56	1.15033
	5.71	6.31	33.675	6.6	7.57	38.12	1.13206
	5.72	6.21	33.05	6.3	7.8	38.97	1.1792
AA5	5.72	6.79	26.955	5.72	6.79	30.785	1.14194
	5.74	6.7	27.585	5.74	6.7	30.46	1.10427
	5.82	6.68	28.13	5.82	6.68	33.225	1.18125
	5.91	6.81	27.355	5.91	6.81	32.265	1.17958
	5.78	6.77	27.685	5.78	6.77	31.735	1.14629
	5.79	6.8	28.125	5.8	6.9	32.805	1.16643
	5.56	6.7	26.61	5.6	6.7	31.27	1.17506
	5.84	6.74	27.335	5.9	6.75	33.985	1.24313
	5.79	6.78	27.075	5.8	6.8	33.71	1.24512
	5.76	6.67	27.19	5.76	6.67	32.825	1.20727
